# Supplementary material for: The neurophysiological effect of NMDA-R antagonism of frontotemporal lobar degeneration is conditional on individual GABA concentration
Source: Transl Psychiatry. 2022 Aug 27;12:348. doi: 10.1038/s41398-022-02114-6 (PMC9420128; doi:10.1038/s41398-022-02114-6)
Supplement: Supplementary file 2 — Supplementary Table 1 [file 41398_2022_2114_MOESM2_ESM.xlsx]

## Sheet: Sheet1
SI Table 1. Demographic and neuropsychological characteristics by disease subgroup
DEMOGRAPHICS	CON	PSP	bvFTD	CON vs PSP	CON vs bvFTD	PSP vs bvFTD
			﷐	p-val (Bayes Factor)
n	19	10	10	--	--	--
Gender	M14:F5	M8:F2	M10:F0	n.s	n.s	n.s
Age	67.05 (4.72)	67.80 (8.61)	62.10 (7.74)	n.s (0.37)	n.s (1.86)	n.s (0.91)
NEUROPSYCHOLOGY
MMSE	29.63 (0.50)	26.70 (1.95)	27.10 (2.51)	*** (11.22e+3)	*** (113.49)	n.s (0.42)
ACE-R
Total	96.63 (2.54)	80.1 (9.81)	80.30 (12.67)	*** (60.94e+3)	*** (17.90e+2)	n.s (0.40)
Attention	17.89 (0.32)	17.1 (1.20)	16.80 (1.55)	n.s (4.96)	* (7.85)	n.s (0.43)
Memory	24.58 (1.47)	21 (3.13)	21.0 (5.27)	* (97.18)	* (5.36)	n.s (0.23)
Verbal Fluency	12.74 (1.52)	5.70 (2.91)	5.70 (4.0)	*** (2.21e+6)	*** (43.61e+3)	n.s (0.40)
Language	25.63 (0.83)	24.0 (1.76)	23.10 (2.56)	* (17.14)	** (57.02)	n.s (0.53)
Visuospatial	15.79 (0.41)	12.30 (4.14)	13.70 (2.87)	** (30.97)	n.s (10.45)	n.s (0.52)
INECO
Total	25.13 (2.23)	18.22 (3.95)	15.0 (6.52)	*** (4305.42)	*** (5276.43)	n.s (0.41)
	17.16 (1.07)	14.30 (2.11)	12.22 (4.79)	* (425.88)	*** (119.06)	n.s (0.69)
FAB Total
Hayling
Overall Scaled score	5.95 (0.85)	3.40 (2.27)	1.90 (1.45)	*** (141.38)	*** (1.52e+7)	n.s (1.13)
Graded - naming total	25.47 (2.91)	19.4 (2.99)	15.78 (6.44)	** (1100.59)	*** (1778.11)	n.s (0.96)
FRS Total (Logit)	4.23 (1.27)	-0.47 (2.77)	-1.35 (1.54)	*** (7949.74)	*** (1.91e+7)	n.s (0.52)
CBI-R
Total	5.67 (6.03)	51.10 (27.37)	87.44 (31.94)	*** (3.47e+4)	*** (6.25e+7)	** (3.70)
Memory and orientation	2.06 (2.16)	5.60 (4.70)	15.78 (5.61)	n.s (4.85)	*** (4.11e+6)	*** (53.75)
Everyday skills	0 (0)	9.30 (7.29)	8.11 (5.99)	n/a	n/a	n.s (0.47)
Self-care	0 (0)	5.60 (5.74)	2.67 (2.96)	n/a	n/a	n.s (0.77)
Abnormal behaviour	0.72 (1.02)	3.90 (4.07)	14.44 (8.14)	n.s (10.68)	*** (5.79e+4)	*** (16.92)
Mood	0.67 (1.14)	2.90 (2.38)	5.33 (3.24)	* (15.69)	*** (1579.78)	* (1.30)
Beliefs	0 (0)	0.90 (1.52)	2.0 (2.0)	n/a	n/a	n.s (0.76)
Eating habits	0.17 (0.38)	4.40 (3.78)	9.44 (4.93)	** (314.97)	*** (40.89e+4)	** (2.97)
Sleep	0.89 (1.23)	3.56 (2.40)	4.67 (3.04)	* (38.62)	*** (205.18)	n.s (0.53)
Stereotypic and motor	0.83 (1.15)	5.30 (4.60)	11.44 (5.25)	** (51.56)	*** (67.17e+4)	** (3.98)
Motivation	0.33 (0.69)	10.0 (6.32)	14.44 (3.43)	*** (16.37e+3)	*** (1.08e+12)	* (1.28)
*, p < 0.05; **, p < 0.01; ***, p < 0.001, tukey-corrected
bvFTD, behavioral variant Frontotemporal Dementia; CON, Controls; PSP, progressive supranuclear palsy
BF, Bayes Factor; Conventional thresholds for Bayes Factors represent substantial (>3), strong (>10) and very
strong (>30) evidence in favour of alternate hypothesis - N.B values are uncorrected for multiple comparions
ACE-R, Addenbrooke's Cognitive Examination-Revised; CBI-R, Cambridge Behavioural Inventory Revised;
FAB, Frontal Assessment Battery; FRS, Frontotemporal Dementia Rating Scale; MMSE, Mini-Mental State Exam
n/a - variance in controls were equal to zero, violating assumption of equality of variances
